# Supplementary material for: Modulation of Liver Inflammation and Fibrosis by Interleukin-37
Source: Front Immunol. 2021 Mar 4;12:603649. doi: 10.3389/fimmu.2021.603649 (PMC7970756; doi:10.3389/fimmu.2021.603649)
Supplement: Supplementary file 1 [file Table_1.XLSX]

## Sheet: Tabelle1
Pat. ID	Underlying condition	MELD	CP	Age	Sex	IL-37 (pg/ml)	CRP (mg/dl)			Abbrevations
1	NAFLD	10	A	89	male	198.405	0.36			Pat. ID	patient´s identifcation number
2	NAFLD	11	C	86	male	413.156	0.23			MELD	model of end stage liver disease
3	NAFLD	8	A	86	male	71.3019	0.16			CP	Child Pugh Score
4	NAFLD	8	A	85	male	126.005	1.15			pg/ml	picograms/milliliter
5	ALD	9	A	85	male	111.058	0.64			mg/dl	milligrams/deciliter
6	NAFLD	8	A	83	female	423.173	1.11			nA	not applicable
7	NAFLD	12	A	83	male	18.5196	0.68
8	ALD	16	C	83	male	1732.16	1.24
9	NAFLD	9	A	81	female	19.5062	0.14
10	nA	nA	nA	80	male	282.03	1.22
11	HCV	8	A	79	male	10.5789	1.8
12	ALD	11	B	79	male	262.907	0.64
13	ALD	7	A	79	male	7.7763	0.22
14	NAFLD	11	A	79	female	264.532	0.96
15	ALD	6	B	79	male	400.66	0.34
16	ALD	11	A	78	male	579.341	0.09
17	NAFLD	8	A	77	male	41.1762	< 0,06
18	nA	nA	nA	77	male	175.465	0.25
19	ALD	11	A	77	male	64.2954	0.71
20	ALD	7	A	76	female	25.5261	2.16
21	ALD	7	A	76	male	228.248	0.13
22	NAFLD	9	A	76	female	219.892	1.03
23	ALD	7	A	76	male	445.501	1.89
24	ALD	18	C	76	male	168.926	0.31
25	ALD	9	C	75	male	1126.95	0.46
26	ALD	10	A	74	male	122.683	0.17
27	NAFLD	7	A	74	male	72.7032	1.6
28	NAFLD	13	C	73	male	176.856	0.16
29	ALD	15	C	73	female	138.61	0.26
30	ALD	6	A	73	female	105.92	0.31
31	NAFLD	8	A	73	male	133.946	0.49
32	ALD	6	A	73	male	168.459	0.41
33	ALD	11	A	73	male	315.595	0.06
34	ALD	8	A	73	male	42.7103
35	ALD	14	B	73	male	343.951	0.13
36	NAFLD	13	A	73	female	12.0326	1.54
37	NAFLD	9	A	72	male	89.5188	0.66
38	ALD	8	A	72	female	155.38	0.08
39	ALD	7	B	72	male	603.848	0.16
40	HCV	10	A	72	male	1629.08	0.5
41	NAFLD	12	B	72	female	113.114	0.16
42	NAFLD	11	A	72	male	100.729	0.23
43	nA	nA	nA	71	female	49.8677	0.24
44	ALD	15	C	71	male	230.126	0.31
45	ALD	6	A	70	female	147.261	0.39
46	ALD	8	B	70	male	488.942	0.06
47	ALD	8	A	70	male	395.989	0.26
48	nA	nA	nA	69	male	240.405	0.39
49	ALD	7	A	69	female	178.32	0.61
50	ALD	10	A	69	male	534.721	0.14
51	NAFLD	6	A	69	female	102.65	< 0,06
52	ALD	9	A	68	male	166.176	0.59
53	ALD	14	C	68	male	308.824	2.29
54	ALD	23	C	68	male	1236.08	9.52
55	ALD	23	C	68	male	7886.79	9.52
56	NAFLD	12	A	68	female	113.86	0.1
57	NAFLD	8	A	67	male	115.729	0.18
58	NAFLD	6	A	67	male	387.659	0.14
59	ALD	12	B	67	male	242.419	0.28
60	HCV	12	B	67	male	206.916	0.28
61	ALD	15	B	67	male	299.101	2.38
62	ALD	13	B	67	female	187.195	4.7
63	ALD	7	A	67	male	311.911	0.11
64	ALD	12	A	67	male	346.227	0.11
65	nA	nA	nA	67	male	155.912	0.06
66	nA	nA	nA	66	female	999.949	< 0,06
67	ALD	25	C	66	male	1396.33	0.44
68	ALD	25	C	66	male	5494.19	0.44
69	ALD	18	B	66	male	139.577	1.87
70	ALD	8	B	65	male	416.541	1.03
71	ALD	11	A	65	male	465.06	< 0,06
72	ALD	10	A	65	male	1005.5	0.14
73	ALD	7	B	65	male	570.217	0.37
74	ALD	10	A	65	female	56.8218	0.63
75	NAFLD	10	B	65	female	318.917	0.06
76	PBC	19	C	65	female	88.637	3.15
77	ALD	17	C	65	male	363.707	0.56
78	NAFLD	8	A	65	male	100.365	0.06
79	NAFLD	15	B	64	female	9.9412	0.07
80	HCV	8	A	64	male	64.2954	0.06
81	nA	nA	nA	64	male	129.134	0.09
82	ALD	16	C	64	male	224.511	2.63
83	ALD	11	A	64	male	30.2495	0.22
84	HCV	8	A	64	male	98.8608	0.54
85	HBV	12	C	64	male	686.929	4.37
86	NAFLD	12	C	64	male	518.836	0.92
87	NAFLD	20	C	63	female	90.3486	< 0,06
88	HCV	8	B	63	male	1298.89	2.65
89	ALD	15	B	63	male	49.3716	< 0,06
90	HCV	19	C	63	male	316.062	17.89
91	PBC	8	A	63	female	27.5172	0.64
92	NAFLD	11	A	63	male	0.3027	0.2
93	nA	nA	nA	63	male	239.325	0.21
94	nA	nA	nA	62	female	411.093	0.06
95	ALD	23	C	62	male	530.928	0.52
96	ALD	16	C	62	male	797.84	0.52
97	ALD	7	A	62	male	41.4599	0.12
98	nA	nA	nA	61	male	240.045	0.1
99	NAFLD	10	A	61	male	176.399	1.92
100	ALD	8	A	61	male	95.124	0.08
101	NAFLD	11	A	61	female	363.529	0.49
102	HBV	10	B	61	male	59.2097	9.88
103	NAFLD	8	A	61	female	242.728	0.17
104	HCV	10	A	61	male	178.268
105	nA	nA	nA	60	female	307.744	0.48
106	ALD	8	B	60	male	380.375	0.55
107	ALD	11	B	60	male	63.8807	0.67
108	HCV	9	B	60	female	664.027	0.11
109	ALD	8	A	60	male	267.484	0.73
110	ALD	14	C	60	female	522.988	2.68
111	HBV	21	C	59	female	333.311	5.04
112	ALD	12	C	59	female	678.999	0.23
113	ALD	12	B	59	male	293.174	20.9
114	HBV	8	A	59	male	341.674	0.66
115	ALD	6	A	59	male	111.058	< 0,06
116	PBC	12	A	59	female	244.129	0.49
117	NAFLD	12	A	59	female	373.545	0.19
118	ALD	8	A	58	male	11.9802	0.06
119	nA	nA	nA	58	male	107.168	0.09
120	ALD	8	B	58	male	324.828	0.21
121	ALD	14	C	57	male	184.14	1.63
122	ALD	12	B	57	male	162.624	0.71
123	HCV	11	A	57	female	338.536	0.16
124	Autoimmune Hepatitis	15	B	57	female	262.731	0.95
125	NAFLD	6	A	57	female	48.9335	1.01
126	PBC	7	A	57	female	63.4136	2.28
127	ALD	12	C	56	male	634.355	0.37
128	ALD	14	B	56	male	455.025	0.31
129	Autoimmune Hepatitis	7	A	55	female	22.7759	0.28
130	ALD	20	C	55	female	575.298	2.63
131	HCV	19	C	55	male	138.097	0.84
132	HCV	10	B	55	male	431.488	0.66
133	ALD	8	B	54	female	455.778	0.06
134	HCV	11	B	54	male	409.068	0.28
135	PBC	10	A	54	female	409.015	0.2
136	ALD	11	B	54	male	339.47	4.1
137	HCV	6	B	54	female	488.942	0.38
138	SSC	8	A	53	male	66.4769	1.05
139	HCV	8	B	53	male	462.784	0.06
140	ALD	15	C	52	male	523.455	0.58
141	nA	nA	nA	51	male	43.743	0.11
142	PBC	6	A	51	female	142.708	0.16
143	Wilson´s disease	9	B	22	female	148.172	1.74
144	HCV	7	A	50	male	251.603	< 0,06
145	ALD	15	B	50	male	266.094	0.23
146	HBV	15	B	50	female	323.069	0.23
147	ALD	21	C	49	male	203.263	0.16
148	ALD	8	A	48	male	212.833	0.21
149	HDV	7	A	48	male	70.3677	< 0,06
150	ALD	11	B	48	male	311.444	3.08
151	ALD	12	A	47	male	358.976	0.06
152	PBC	9	A	47	female	636.96	0.36
153	ALD	10	A	47	female	5.4408	0.96
154	Alpha 1 AT	6	B	46	male	637.164	< 0,06
155	Autoimmune Hepatitis	9	B	46	female	452.144	0.16
156	nA	nA	nA	45	male	208.629	0.08
157	HCV	9	B	45	female	655.376	2.29
158	ALD	8	B	43	female	482.35	0.49
159	ALD	10	A	43	male	467.87	0.24
160	ALD	14	C	43	male	328.99	0.1
161	HCV	11	A	40	male	217.359	< 0,06
162	ALD	11	C	78	female	578.43	0.13
163	ALD	6	A	73	male	66.2177	0.06
164	HCV	11	A	62	male	67.6175	0.25
165	NAFLD	11	A	62	female	68.4942	0.25
166	NAFLD	9	A	61	male	48.9335	0.65
167	NAFLD	7	A	64	male	3.6248	< 0,06
168	ALD	16	C	69	female	753.188	0.52
169	ALD	11	A	70	male	188.551	0.23
170	HCV	7	A	59	female	259.543	0.61
171	NAFLD	14	B	81	male	275.944	0.14
172	ALD	9	A	61	male	41.1762	0.85
173	NAFLD	12	C	73	male	86.3015	< 0,06
174	ALD	18	C	55	male	221.68	2.98
175	ALD	12	B	45	male	290.891	1.44
176	ALD	6	A	54	female	384.311	0.19
177	HCV	20	C	33	male	37.3088	3.3
178	NAFLD	6	A	80	male	20.4404	0.21
179	ALD	7	A	61	male	90.3486	0.11
180	NAFLD	7	A	76	female	299.766	0.18
181	NAFLD	7	A	52	male	26.5127	0.21
182	ALD	6	A	66	male	168.745	2.12
183	NAFLD	11	A	66	female	46.0785	0.12
184	HBV	6	A	59	male	68.9495	0.12
185	nA	nA	nA	52	female	199.714	0.09
186	nA	nA	nA	20	male	273.534	0.23
187	nA	nA	nA	77	male	21.7893	0.25
188	NAFLD	8	A	83	male	88.0721	0.11
189	ALD	10	A	60	female	3.5724	0.09
190	HBV	8	A	53	female	154.546	0.08
191	Autoimmune Hepatitis	11	A	51	female	265.612	0.24
192	ALD	10	C	63	female	566.48	1.04
193	HBV	12	A	62	male	380.055	< 0,06
194	nA	nA	nA	79	male	129.134	0.12
195	NAFLD	12	B	79	female	59.2749	0.12
196	ALD	16	C	55	male	429.153	0.42
197	nA	nA	nA	50	male	148.58	3.36
198	ALD	8	A	59	female	205.412	0.08
199	NAFLD	6	A	70	female	140.297	0.37
200	ALD	20	C	72	male	96.0582	3.14
201	HCV	11	A	51	male	569.324	0.4
202	HCV	6	A	27	male	53.4693	0.15
203	ALD	6	B	44	male	450.491	0.57
204	ALD	11	B	75	male	361.399	0.43
205	PBC	10	A	68	female	397.049	0.69
206	NAFLD	9	A	57	female	28.3811	< 0,06
207	NAFLD	9	A	69	male	11.1264	1.33
208	NAFLD	6	A	67	male	11.7	1.08
209	HCV	9	A	62	male	491.035	< 0,06
210	PBC	8	A	60	female	96.5777	0.24
211	NAFLD	6	A	66	male	142.458	0.17
212	ALD	8	A	64	male	102.598	0.51
213	NAFLD	8	A	69	female	31.1871	1.11
214	Alpha 1 AT	15	B	30	male	142.353	0.18
215	NAFLD	7	A	66	female	297.055	1.82
216	HCV	7	A	56	male	332.411	0.2
217	HCV	13	A	52	female	66.2162	0.36
218	NAFLD	11	A	56	male	175.945	< 0,06
219	NAFLD	13	A	67	female	348.345	3.62
220	ALD	8	A	45	female	38.8997	0.09
221	Wilson´s disease	10	A	28	male	564.135	0.3
222	SSC	8	A	22	male	122.268	< 0,06
223	ALD	13	A	62	male	132.544	0.42
224	NAFLD	8	A	69	male	11.5131	0.57
225	NAFLD	11	C	68	male	430.035	0.51
226	ALD	12	B	63	male	370.358	0.3
227	ALD	9	B	60	male	359.958	0.19
228	ALD	10	A	59	male	61.6647	1.23
229	ALD	10	A	53	male	171.781	0.76
230	ALD	25	C	59	male		1.01
231	HCV	25	C	59	female	1402.45	1.01
232	ALD	16	B	66	male	155.38	0.79
233	ALD	16	C	56	male	300.182	0.65
234	ALD	12	C	60	male	670.725	1.82
235	ALD	9	A	62	male	1194.21	0.17
236	ALD	7	A	66	male	126.254	0.64
237	NAFLD	13	B	70	male	345.772	0.39
238	nA	nA	nA	45	female	85.3149	0.07
239	ALD	10	A	58	male	1.2988	< 0,06
240	Hemochromatosis	8	A	65	male	29.2629	0.14
241	ALD	6	A	62	female	252.537	27.85
242	HCV	10	B	52	male	45.9512	0.3
243	ALD	14	B	72	male	159.099	1.34
244	ALD	12	B	67	male	58.9329	0.29
245	ALD	16	C	71	male	1153.02	0.63
246	ALD	19	C	63	male	321.788	0.37
247	NAFLD	16	C	63	female	452.312	0.37
248	ALD	8	A	72	male	156.367	0.32
249	NAFLD	10	B	80	male	562.224	0.15
250	ALD	6	B	79	male	419.531	0.28
251	nA	nA	nA	64	female	47.0315	< 0,06
252	ALD	15	B	64	male	294.323	0.37
253	ALD	11	A	54	male	263.091	< 0,06
254	PBC	8	A	62	male	380.989	0.31
255	ALD	6	A	78	male	252.07	0.39
256	NAFLD	9	A	55	Male	190.932	1.6
257	NAFLD	11	A	78	female	50.7495	0.12
258	ALD	12	A	59	male	312.326	0.08
259	HCV	10	A	59	male	246.932	0.74
260	HCV	17	C	67	male	253.99	2.28
261	NAFLD	14	B	63	male	231.492	4.34
262	NAFLD	6	A	81	male	185.741	0.29
263	ALD	19	C	53	male	456.41	0.55
264	Autoimmune Hepatitis	13	B	37	female	287.938	0.77
265	ALD	12	C	69	male	5628.5	0.9
266	NAFLD	12	C	69	male	1383.36	0.9
267	NAFLD	8	A	62	male	32.5326	< 0,06
268	ALD	19	C	61	male	125.893	0.43
269	ALD	11	B	57	male	38.1902	< 0,06
270	ALD	12	B	69	male	137.417	0.78
271	HCV	7	A	60	male	241.793	0.29
272	NAFLD	13	C	77	male	1619.79	1.22
273	HCV	8	A	63	female	3.1577	0.51
274	HDV	18	C	37	female	489.954	0.22
275	ALD	10	A	63	male	104.986	1
276	nA	nA	nA	60	female	40.4733	< 0,06
277	HCV	19	C	64	male	176.667	1.41
278	ALD	8	A	59	male	348.435	0.15
279	NAFLD	7	A	73	female	94.1898	0.09
280	ALD	13	B	63	male	382.39	0.39
281	NAFLD	11	A	61	male	325.924	1.47
282	ALD	12	C	49	male	191.792	< 0,06
283	HBV	15	B	52	male	220.774	< 0,06
284	ALD	12	C	64	male	1136.34	2.69
285	HCV	13	B	57	female	73.6898	0.53
286	ALD	15	B	68	male	552	3.99
287	ALD	10	A	81	male	346.424	0.68
288	ALD	10	B	55	male	334.332	0.37
289	ALD	14	B	67	male	207.276	1.03
290	NAFLD	8	A	55	female	131.326	0.17
291	PBC	11	B	55	female	419.375	0.23
292	NAFLD	12	A	78	female	194.669	2.52
293	ALD	6	A	62	male	107.269	1.4
294	ALD	10	C	62	male	971.923	1.13
295	PSC	9	A	34	male	348.292	0.09
296	ALD	12	B	71	male	103.117	0.26
297	HCV	16	C	65	male	431.978	4
298	ALD	14	B	67	female	288.503	0.07
299	NAFLD	7	A	69	female	117.211	0.35
300	ALD	22	C	57	female	160.463	0.54
301	ALD	20	C	65	male	185.31	0.2
302	ALD	7	B	69	male	1650.66	2.55
303	NAFLD	6	A	71	female	270.192	7.17
304	HCV	19	C	62	male	348.435	1.54
305	HCV	37	C	45	Male	633.521	2.45
306	ALD	8	A	72	male	212.369	0.06
307	HCV	14	C	70	male	24.3301	0.33
308	ALD	12	B	72	male	196.833	4.2
